# Supplementary material for: Hard to Reach and Hidden: Improving the Identification of Young Dementia Carers
Source: Int J Environ Res Public Health. 2023 Nov 23;20(23):7103. doi: 10.3390/ijerph20237103 (PMC10871087; doi:10.3390/ijerph20237103)
Supplement: Supplementary file 1 [file ijerph-20-07103-s001.zip]

Archive with 2 entries (2 files):
- Supplementary File S1_Masterson-Algar et al.pdf
- Supplementary File S2_Masterson-Algar et al. 2023.pdf
